# Supplementary material for: Auxin-Mediated Transcriptional System with a Minimal Set of Components Is Critical for Morphogenesis through the Life Cycle in Marchantia polymorpha
Source: PLoS Genet. 2015 May 28;11(5):e1005084. doi: 10.1371/journal.pgen.1005084 (PMC4447296; doi:10.1371/journal.pgen.1005084)
Supplement: S1 Table — (XLSX) [file pgen.1005084.s007.xlsx]

## Sheet: Sheet1
Table S1. Interaction between MpIAA and MpARFs in Y2H system.
AD	BD	-His*	β-galactosidase activity (Miller unit)**
None	None	-	Not detected
	MpARF1	-	0.07 ± 0.00
	MpARF2	-	0.05 ± 0.00
	MpARF3	-	0.08 ± 0.00
MpIAA	None	-	0.06 ± 0.01
	MpARF1	+	483 ± 4.43
	MpARF2	+	1381 ± 13.91
	MpARF3	+	11.5 ± 0.10
MpARF1	None	-	0.06 ± 0.02
	MpARF1	+	158 ± 1.98
	MpARF2	+	0.12 ± 0.02
	MpARF3	+	0.15 ± 0.02
MpARF2	None	-	0.07 ± 0.00
	MpARF1	+	1.28 ± 0.11
	MpARF2	+	0.80 ± 0.01
	MpARF3	+	1608 ± 12.71
MpARF3	None	-	0.05 ± 0.00
	MpARF1	+	0.14 ± 0.00
	MpARF2	+	0.60 ± 0.00
	MpARF3	-	0.07 ± 0.00
* Growth on the selective -His plates. +: growth, -: no growth.
** Average β-galactosidase activities ± SE (n = 3).
